# Supplementary material for: Sphingosine 1-Phosphate Induces Cyclooxygenase-2/Prostaglandin E2 Expression via PKCα-dependent Mitogen-Activated Protein Kinases and NF-κB Cascade in Human Cardiac Fibroblasts
Source: Front Pharmacol. 2020 Oct 30;11:569802. doi: 10.3389/fphar.2020.569802 (PMC7662885; doi:10.3389/fphar.2020.569802)
Supplement: Supplementary file 1 [file datasheet1.zip]

Archive with 31 entries (30 files):
- Supplementary material/
- Supplementary material/Figure 1A..tif
- Supplementary material/Figure 2B..tif
- Supplementary material/Figure 2C..tif
- Supplementary material/Figure 2E..tif
- Supplementary material/Figure 3A..tif
- Supplementary material/Figure 3B..tif
- Supplementary material/Figure 3D..tif
- Supplementary material/Figure 4A..tif
- Supplementary material/Figure 4C..tif
- Supplementary material/Figure 4D..tif
- Supplementary material/Figure 4E..tif
- Supplementary material/Figure 5A..tif
- Supplementary material/Figure 5C..tif
- Supplementary material/Figure 5D-1..tif
- Supplementary material/Figure 5D-2..tif
- Supplementary material/Figure 6A..tif
- Supplementary material/Figure 6C..tif
- Supplementary material/Figure 6D-1..tif
- Supplementary material/Figure 6D-2..tif
- Supplementary material/Figure 7A..tif
- Supplementary material/Figure 7C..tif
- Supplementary material/Figure 7D-1..tif
- Supplementary material/Figure 7D-2..tif
- Supplementary material/Figure 8A..tif
- Supplementary material/Figure 8C..tif
- Supplementary material/Figure 8D..tif
- Supplementary material/Figure 8E..tif
- Supplementary material/Figure 8F..tif
- Supplementary material/Figure 9A-1..tif
- Supplementary material/Figure 9A-2..tif
